# Supplementary material for: Interleukin-6 and Interleukin-8 Regulate STAT3 Activation Migration/Invasion and EMT in Chrysophanol-Treated Oral Cancer Cell Lines
Source: Life (Basel). 2021 May 5;11(5):423. doi: 10.3390/life11050423 (PMC8148210; doi:10.3390/life11050423)
Supplement: Supplementary file 1 [file life-11-00423-s001.zip]

Archive with 1 entries (1 files):
- life-1185350-supplementary.pdf
